# Supplementary material for: Sensory ataxia and cardiac hypertrophy caused by neurovascular oxidative stress in chemogenetic transgenic mouse lines
Source: Nat Commun. 2023 May 29;14:3094. doi: 10.1038/s41467-023-38961-0 (PMC10227029; doi:10.1038/s41467-023-38961-0)
Supplement: Supplementary file 6 — Source Data [file 41467_2023_38961_MOESM6_ESM.zip]

Archive with 5 entries (5 files):
- Source Data/~$Source Data Files.xlsx
- Source Data/DRG shotgun proteomics.txt
- Source Data/GEO submission.txt
- Source Data/Source Data Files.xlsx
- Source Data/Source Supplementary  information.pptx
