# Supplementary material for: Sensory ataxia and cardiac hypertrophy caused by neurovascular oxidative stress in chemogenetic transgenic mouse lines
Source: Nat Commun. 2023 May 29;14:3094. doi: 10.1038/s41467-023-38961-0 (PMC10227029; doi:10.1038/s41467-023-38961-0)
Supplement: Supplementary file 6 — Source Data [file 41467_2023_38961_MOESM6_ESM.zip › Source Data/GEO submission.txt]

Accession no. for deposited transcriptomics data:  GSE229143
