# Supplementary material for: Sensory ataxia and cardiac hypertrophy caused by neurovascular oxidative stress in chemogenetic transgenic mouse lines
Source: Nat Commun. 2023 May 29;14:3094. doi: 10.1038/s41467-023-38961-0 (PMC10227029; doi:10.1038/s41467-023-38961-0)
Supplement: Supplementary file 6 — Source Data [file 41467_2023_38961_MOESM6_ESM.zip › Source Data/Source Data Files.xlsx]

## Sheet: Source Data Fig.1f
	Open field test
		Source Data Fig.1f
Sex	Control without D-Alanine	Control with D-Alanine		Sex	DAAO-TGCdh5 Without D-Alanine	DAAO-TGCdh5 With D-Alanine
Female	2567.96	2403.31		Female	2367.92	82.8094
Female	1677.77	2220.78		Female	1490.62	81.5564
Male	1998.02	2791.86		Male	2359.53	428.067
Male	1765.07	2451.85		Male	2692.47	32.44
Male	2570.09	1528.72		Male	2018.26	269.924
Male	2311.54	2685.85		Male	2311.78	40.9285
Male	1480.18	1198.02

## Sheet: Source Data Fig.1g
Rotarod		Source Data Fig.1g										Used in Fig. 1g
	Sex/genotype	Day 0	Day 1	Day 2	Day 3	Day 4	Day 5
	Female/tg	169.5	139	85.5	10	5.5	3.5				Day	Control			DAAO-TGCdh5
	Female/tg	65	177	59	15.5	25	2					Mean	SEM	N	Mean	SEM	N
	Male/tg	140.5	272	55	14.5	18	3				0	106.786	9.56734	7	108.833	17.5631	6
	Male/tg	97.5	141	17	7	10.5	5.5				1	168.429	20.2589	7	179.917	22.8948	6
	Male/tg	120.5	220	217.5	69	10	13.5				2	190.071	22.0539	7	72.6667	31.4817	6
	Male/tg	60	130.5	2	0.5	1	1				3	203.929	22.8667	7	19.4167	10.1632	6
	sec	108.833	179.917	72.6667	19.4167	11.6667	4.75				4	224.214	21.4373	7	11.6667	3.53003	6
	SEM	17.5631	22.8948	31.4817	10.1632	3.53003	1.8563				5	185.143	23.6313	7	4.75	1.8563	6
	Female/Cre	100.5	228	219.5	152.5	162.5	99.5
	Female/Cre	72.5	110.5	129	190	300	235
	Male/Cre	142	149.5	170	280	260.5	185
	Male/Cre	119	167	134.5	158	142	178
	Male/Cre	78	109.5	177.5	182	250	139.5
	Male/Cre	108.5	165.5	200	300	249.5	168
	Male/Cre	127	249	300	165	205	291
	Mean(Sec)	106.786	168.429	190.071	203.929	224.214	185.143
	SEM	9.56734	20.2589	22.0539	22.8667	21.4373	23.6313

## Sheet: Source Data Fig.1h
	Grip strength
			Source Data Fig.1h
	Sex/genotype	Cre Day0	Cre Day1	Cre Day2	Cre Day3	Cre Day4	Cre Day5			Tg Day0	Tg Day1	Tg Day2	Tg Day3	Tg Day4	Tg Day5
	Female/Cre	184.8	152.2	167.6	164.6	142	155.8		Female/tg	195.2	160.8	127.6	83.4	38.8	51.8
	Female/Cre	174.8	208.2	162	153.2	149.2	160.8		Female/tg	226.8	207.8	151.6	44.4	46.8	44.8
	Male/Cre	214.4	204.4	197.4	158.6	184.8	164.2		Male/tg	186.8	187	158.8	97.6	49.4	65
	Male/Cre	184.6	142.4	158.4	194.4	171.8	174		Male/tg	205.8	175	147.6	81.6	36.6	60.6
	Male/Cre	235.8	184.2	210.2	169.4	202.4	234.4		Male/tg	206	161.4	167.4	70.8	48.6	79.4
	Male/Cre	220.8	177.4	264.4	225.4	188	214.2		Male/tg	272.2	223.2	118.4	22.2	39	63.2
	Male/Cre	245.6	193.4	165.8	160.2	208.6	177.4
	Mean	208.686	180.314	189.4	175.114	178.114	182.971			215.467	185.867	145.233	66.6667	43.2	60.8
	SEM	10.4382	9.48742	14.5288	9.78238	9.56401	11.2481			12.5999	10.3621	7.64311	11.4747	2.31747	4.85249
									Used in Fig. 1h
									Day	Control			DAAO-TGCdh5
										Mean	SEM	N	Mean	SEM	N
									0	208.686	10.4382	7	215.467	12.5999	6
									1	180.314	9.48742	7	185.867	10.3621	6
									2	189.4	14.5288	7	145.233	7.64311	6
									3	175.114	9.78238	7	66.6667	11.4747	6
									4	178.114	9.56401	7	43.2	2.31747	6
									5	182.971	11.2482	7	60.8	4.85249	6

## Sheet: Source Data Fig.5b
	Echo
				Source Data Fig.5b
			EF						FS					LVEDV						LVESV							PWT					AWT
Sex	Control		Sex	DAAO-TGCdh5		Sex	Control		Sex	DAAO-TGCdh5		Sex	Control		Sex	DAAO-TGCdh5		Sex	Control		Sex	DAAO-TGCdh5			Control		Sex	DAAO-TGCdh5		Sex	Control		Sex	DAAO-TGCdh5
Male	56.65		Male	61.68		Male	29.23		Male	32.54		Male	69.13		Male	61.06		Male	29.97		Male	23.4		Sex	32.3		Male	26.1		Male	37		Male	29.68
Male	60.84		Male	61.25		Male	32.12		Male	32.3		Male	71.36		Male	64.77		Male	27.94		Male	25.1		Male	25.84		Male	39.56		Male	27.25		Male	34.16
Male	59.1		Male	56.77		Male	30.85		Male	29.4		Male	67.09		Male	75.24		Male	27.44		Male	32.52		Male	20.47		Male	23.62		Male	32.27		Male	25.37
Male	50.36		Male	57.91		Male	25.22		Male	29.91		Male	69.94		Male	59.14		Male	34.72		Male	24.89		Male	25.2		Male	31.51		Male	37.04		Male	29.88
Male	47.6		Female	71.38		Male	23.68		Female	39.72		Male	81.6		Female	49.67		Male	42.76		Female	14.21		Male	31.1		Female	34.37		Male	32.33		Female	35.99
Female	56.88		Female	66.42		Female	29.57		Female	35.87		Female	83		Female	53.27		Female	35.79		Female	17.89		Male	22.51		Female	33.3		Female	26.01		Female	40.02
Female	61.86		Female	65.71		Female	32.73		Female	35.2		Female	64.56		Female	47.88		Female	24.63		Female	16.42		Female	18.75		Female	26.24		Female	36.85		Female	29.85
Female	47.78		Female	60.74		Female	23.58		Female	31.75		Female	64.23		Female	54.18		Female	33.54		Female	21.27		Female	26.54		Female	34.66		Female	28.07		Female	25.12
Female	54.85		Female	73.62		Female	27.86		Female	41.64		Female	56.95		Female	50.22		Female	25.71		Female	13.25		Female	35.29		Female	35.63		Female	34.8		Female	45.97
Female	59.28		Male	66.88		Female	30.75		Male	35.98		Female	54.65		Male	43.56		Female	22.26		Male	14.43								Female	25.87		Male	27.35

## Sheet: Source Supplementary. Fig.2b
	Antioxidant
				Source Supplementary. Fig.2b
Days		D-Alanine+ Antioxidants(DAAO-TGCdh5, n=6)							D-Alanine (DAAO-TGCdh5, n=6)								Control, n=4
	Sex	Male	Male	male	Female	Female	Female	Sex	Male	Female	Male	Female	Male	Female	Sex	Male	Male	Female	Female
1		68	72	68	68	92.3333	72		67	74.66	75.333	68.33	74.333	95.33		74.3333	73	62	70.33
2		71.3333	53.3333	56.3333	55	61.6667	68.6667		47	51.33	63.66	62.6667	76.6667	81.3333		52	61.6667	62	72
3		47.6667	50.6667	71.3333	52.6667	61.6667	58.6667		55	50	86.6666	7	50.3333	40		43	54	54.3333	66.3333
4		18.3333	4	64.3333	41.3333	57	61.6667		18.66	53.3333	41.6667	3.66667	13.3333	7.66667		42.6667	59.3333	74.6667	60.3333
5		36.3333	6.66667	61.3333	48	66	50		19.6667	54	23.6667	3.66667	9	4.33333		50.6667	65.3333	85.3333	65.6667
6		25.3333	10	64	26	52.3333	12		17.6667	17.6667	6	1	4.66667	8.33333		37	64.3333	77	55.666
7		7.66667	4.66667	67.3333	8.33333	23	8.66667		1	3	0.66	0.333333	1.66667	2		58.3333	68	64	49.33
8		3.66667	4.33333	77	6.66667	21.6667	6.33333		0	0	0	0	0	0		62	72.6667	77.6667	47.3333
9		13.3333	16	72.6667	4.33333	28.6667	6.33333		0	0	5	0	0	0		64	70.3333	78.3333	69
10		18	19	79.6667	5.33333	28.6667	6.33333		0	0	7.33	0	0	0		58.6667	67.3333	78.3333	60
11		12.3333	18	76	4.33333	31.3333	6.66667		0	6.33333	10.666	0	0	0		62.33	70.3333	62.3333	67.6667
12		27	25	81	3.66667	31.6667	11.3333									51.3333	71.6667	84.3333	72.3333
13		37	29.3333	80.3333	14.3333	43.6667	20.3333									65	73.6667	78	78
14		36	30	77.3333	20.3333	36.6667	22.3333									73.6667	70.6667	65.6667	72.3333
15		36	35.3333	91.3333	20	36	22.3333									69	63.6667	71.3333	74.3333
16		34	39.3333	86.6667	29.6667	42.3333	31.6667									76	68.6667	73.3333	77.6667
17		34	41	81.6667	29.6667	41.6667	31.6667									73.6667	62.3333	73.6667	75.6667
18		39	43.3333	73	26	43.3333	31									73.6667	70	72	84
19		32.3333	41.6667	84.3333	22.3333	39.3333	34									67.6667	77	72.3333	76

## Sheet: Source Supplementary. Fig.2d
	TMRM
	Source Supplementary. Fig.2d
	Control	DAAO-TGCdh5
	798.733	900.981
	887.465	394.284
	865.494	551.719
	662.899	599.657
	504.371	648.578
	647.824	655.608
	690.685	680.804
	581.814	516.753
	469.213	501.423
	909.626	491.414
	547.446	527.326
	627.345	507.374
	620.323	495.836
	710.557	606.256
	675.462	571.061
	636.226	527.074
	1476.28	562.148
	1409.98	850.733
	1409.98	711.509
	1220.06	754.619
	1095.47	891.037
	1220.06	791.359
	945.124	996.53

## Sheet: Source Supplementary. Fig.6c
	Real-time imaging 1
		Source Supplementary. Fig.6c
	Time (min)	DAAO-TGCdh5Vessel	DAAO-TGTie2 Vessel
	0.0638333	1.00061	1.01103
	0.2305	0.999766	0.988062
	0.397167	0.999423	1.01181
	0.563833	0.999085	1.00463
	0.7305	1.00719	0.995556
	0.897167	1.00203	1.00584
	1.06383	1.00236	1.0006
	1.2305	1.00132	1.00789
	1.39717	0.994885	0.993536
	1.56383	0.997298	0.999511
	1.7305	0.995059	1.00516
	1.89717	0.998417	0.998593
	2.06383	1.0043	1.00066
	2.2305	1.00832	1.01283
	2.39717	0.996344	0.990123
	2.56383	1.04699	1.02082
	2.7305	1.06691	1.05524
	2.89717	1.09892	1.10617
	3.06383	1.13	1.13918
	3.2305	1.15429	1.1896
	3.39717	1.18508	1.24589
	3.56383	1.2143	1.28173
	3.7305	1.23668	1.30711
	3.89717	1.23862	1.31676
	4.06383	1.24989	1.37428
	4.2305	1.25438	1.3881
	4.39717	1.27174	1.39466
	4.56383	1.29078	1.41912
	4.7305	1.29543	1.42171
	4.89717	1.31426	1.42022
	5.06383	1.32388	1.41896
	5.2305	1.32612	1.44538
	5.39717	1.33821	1.4588
	5.564	1.35733	1.43125
	5.73067	1.38328	1.46135
	5.89733	1.3903	1.43613
	6.064	1.38711	1.462
	6.23067	1.40229	1.46082
	6.39733	1.40397	1.45956
	6.564	1.40855	1.44354
	6.73067	1.41055	1.47197
	6.89733	1.4153	1.48419
	7.064	1.41722	1.4589
	7.23067	1.41439	1.4702
	7.39733	1.41806	1.45169
	7.564	1.43136	1.51455
	7.73067	1.4358	1.48684
	7.89733	1.43773	1.46202
	8.064	1.44575	1.50631
	8.23067	1.45231	1.50601
	8.39733	1.44804	1.48631
	8.564	1.4629	1.50621
	8.73067	1.46497	1.48298
	8.89733	1.47073	1.53042
	9.064	1.50227	1.51534
	9.23067	1.48422	1.51337
	9.39733	1.49347	1.50558
	9.564	1.49481	1.50745
	9.73067	1.52871	1.55222
	9.89733	1.55601	1.55276
	10.064	1.5695	1.55026
	10.2307	1.59718	1.54562
	10.3973	1.59745	1.52835
	10.564	1.59569	1.58057
	10.7307	1.61614	1.53632
	10.8973	1.62092	1.523
	11.064	1.60881	1.49864
	11.2307		1.49147
	11.3973		1.50619
	11.564		1.50815
	11.7307		1.51165
	11.8973		1.50091
	12.064		1.52185
	12.2307		1.5248
	12.3973		1.51825
	12.564		1.5245
	12.7307		1.5375
	12.8973		1.53505
	13.064		1.5462
	13.2307		1.56978
	13.3973		1.53655
	13.564		1.56834
	13.7307		1.56507
	13.8973		1.58481
	14.064		1.56797
	14.2307		1.61053
	14.3973		1.57731
	14.564		1.58789

## Sheet: Source Supplementary. Fig.6d
	Real-time imaging 2
		Source Supplementary. Fig.6d
	Time (min)	DAAO-TGCAR			DAAO-TGCdh5
		Mean	SEM		Mean	SEM
	0.008	1.0038	0.00173352		1.00235	0.0537132
	0.258	0.994428	0.00129361		0.974703	0.0286887
	0.508	0.999986	0.00222743		1.11149	0.0560213
	0.758	0.985274	0.00753749		0.940285	0.0475244
	1.008	1.00606	0.00313375		1.04042	0.036258
	1.258	1.01229	0.00437941		0.973318	0.00553878
	1.508	1.0029	0.00477296		0.89765	0.0379367
	1.758	1.01111	0.00417055		0.947738	0.0173102
	2.008	0.997938	0.00447621		0.943205	0.0420604
	2.258	0.988767	0.00422541		0.960578	0.0219323
	2.508	0.991042	0.00414219		0.988324	0.0244447
	2.758	0.996193	0.00396477		0.947497	0.00798652
	3.008	0.992319	0.00705143		1.06644	0.0751618
	3.258	0.993402	0.0102431		0.974638	0.0392696
	3.508	1.01884	0.00906084		0.996919	0.0431841
	3.758	1.50553	0.156532		1.08806	0.0921697
	4.008	2.815	0.277169		1.02607	0.0312149
	4.258	4.11559	0.349037		1.10346	0.0516573
	4.508	4.79037	0.383402		1.17651	0.0834446
	4.758	5.13453	0.410795		1.17346	0.0649684
	5.008	5.28782	0.421463		1.14378	0.0649714
	5.258	5.41146	0.433853		1.05961	0.0512468
	5.508	5.53793	0.438852		1.00079	0.0704387
	5.758	5.5646	0.432148		0.970756	0.0708586
	6.008	5.65473	0.436803		1.06992	0.0682615
	6.258	5.64907	0.436747		1.07876	0.090641
	6.508	5.66462	0.433083		1.14343	0.0575502
	6.76017	5.71704	0.445676		1.10224	0.0561784
	7.01017	5.74519	0.454147		1.07773	0.0528491
	7.26017	5.74631	0.421569		1.03688	0.0640845
	7.51017	5.7648	0.43411		1.18426	0.0746146
	7.76017	5.81583	0.457222		0.978201	0.0469609
	8.01017	5.81664	0.466948		1.03017	0.0423995
	8.26017	5.73599	0.463153		1.09149	0.0712442
	8.51017	5.75856	0.466199		1.00306	0.040523
	8.76017	5.76139	0.456681		1.0309	0.0451412
	9.01017	5.72055	0.464775		1.20989	0.0953697
	9.26017	5.70624	0.46039		1.00411	0.0325189
	9.51017	5.6748	0.458236		1.06074	0.0408472
	9.76017	5.65551	0.449531		1.12087	0.0607481
	10.0102	5.6633	0.441122		1.06803	0.0345441
	10.2602	5.67813	0.432827		1.16065	0.0807228
	10.5102	5.66453	0.44041		1.09354	0.0377146
	10.7618	5.6381	0.433255		1.06226	0.061795
	11.0118	5.62328	0.431043		1.04676	0.0290161
	11.2618	5.61846	0.44002		1.07694	0.0524968
	11.5118	5.64441	0.45685		1.01812	0.0275283
	11.7618	5.59794	0.454294		1.07626	0.0519206
	12.0118	5.3431	0.43653		1.00852	0.0281842
	12.2618	5.12801	0.444375		1.07563	0.0547214
	12.5118	5.05312	0.444172		1.05685	0.0511282
	12.7618	4.99341	0.460203		1.07696	0.057602
	13.0118	4.84398	0.471033		1.05347	0.0470033
	13.2618	4.79476	0.47397		1.03278	0.0664771
	13.5118	4.70102	0.479855		1.05031	0.0582528
	13.7618	4.68823	0.493481		1.02898	0.0755714
	14.0118	4.64355	0.495454		1.01407	0.0930108
	14.2618	4.56535	0.506492		1.08791	0.118394
	14.5118	4.49592	0.516313		1.08056	0.106991
	14.7618	4.43093	0.51271		1.07059	0.105216
	15.0118	4.39716	0.511707		1.08471	0.12079
	15.2618	4.41608	0.534559		1.21375	0.158337
	15.5118	4.25383	0.533846		1.22193	0.167228
	15.7618	4.21359	0.633396		1.19568	0.160634
	16.0118	4.12598	0.649303		1.1992	0.159659
					1.16975	0.159517
					1.19722	0.163364
					1.15295	0.166694
					1.16536	0.16823
					1.18669	0.161742
					1.38027	0.190133
					1.38226	0.19819
					1.41626	0.21116
					1.35436	0.201391

## Sheet: Source Supplementary. Fig.6e
		Real-time imaging 3
			Source Supplementary. Fig.6e
		Time (min)	DAAO-TGCdh5 Coronary artery				Time (min)	DAAO-TGTie2 Coronary artery
		0.0116667	1.00324				0.0153333	0.999135
		0.178333	1.00124				0.348667	1.00206
		0.345	1.00179				0.682	0.997631
		0.511667	0.994603				1.01533	1.00132
		0.678333	0.999694				1.34867	0.999524
		0.845	1.00558				1.682	0.995174
		1.01167	0.995199				2.01533	1.00413
		1.17833	0.999576				2.34867	0.999402
		1.345	1.00199				2.682	1.04554
		1.51167	0.999785				3.01533	1.05942
		1.67833	1.0021				3.34867	1.07501
		1.845	1.00209				3.682	1.07828
		2.01167	0.996652				4.01533	1.09991
		2.17833	1.0037				4.34867	1.11406
		2.345	0.990511				4.682	1.12426
		2.51167	1.0058				5.01533	1.14776
		2.67833	1.0152				5.34867	1.15388
		2.845	1.01606				5.682	1.17086
		3.01167	1.03047				6.01533	1.17783
		3.17833	1.03341				6.34867	1.18158
		3.345	1.0432				6.682	1.18808
		3.51167	1.05301				7.01533	1.19993
		3.67833	1.06633				7.34867	1.20526
		3.845	1.07466				7.682	1.21087
		4.01167	1.09241				8.01533	1.21523
		4.17833	1.09217				8.34867	1.22333
		4.345	1.10354				8.682	1.23427
		4.51167	1.10884				9.01533	1.24065
		4.67833	1.12497				9.34867	1.23514
		4.845	1.1288				9.682	1.24972
		5.01167	1.13104				10.0153	1.25523
		5.17833	1.13046				10.3487	1.25752
		5.345	1.15122				10.682	1.26956
		5.51167	1.14832				11.0153	1.2755
		5.67833	1.15816				11.3487	1.27758
		5.845	1.16019				11.682	1.28459
		6.01167	1.17012				12.0153	1.40705
		6.17833	1.16807				12.3487	1.44938
		6.345	1.17824				12.682	1.46659
		6.51167	1.17859				13.0153	1.47995
		6.67833	1.19626				13.381	1.4829
		6.845	1.18682				13.7143	1.48847
		7.01167	1.19124				14.0477	1.49718
		7.17833	1.19567				14.381	1.49644
		7.345	1.19115				14.7143	1.48897
		7.51167	1.20572				15.0477	1.48351
		7.67833	1.20195				15.381	1.48222
		7.845	1.21111				15.7143	1.47738
		8.01167	1.20272				16.0477
		8.17833	1.21122				16.381
		8.345	1.22326				16.7143
		8.51167	1.21648				17.0477
		8.67833	1.21758				17.381
		8.845	1.22536				17.7143
		9.01167	1.22785				18.0477
		9.17833	1.23102
		9.345	1.22955
		9.51167	1.23609
		9.67833	1.23952
		9.845	1.23456
		10.0117	1.23873
		10.1783	1.24278
		10.345	1.24236
		10.5117	1.24264
		10.6783	1.28158
		10.845	1.27967
		11.0117	1.2856
		11.1783	1.28243
		11.345	1.3
		11.5117	1.28975
		11.6783	1.29848
		11.845	1.29568
		12.0117	1.30893
		12.1927	1.30164
		12.3593	1.31916
		12.526	1.34319
		12.6927	1.35156
		12.8593	1.36156
		13.026	1.36724
		13.1927	1.36392
		13.3593	1.3695
		13.526	1.3785
		13.6927	1.38051
		13.8593	1.37182
		14.026	1.37134
		14.1927	1.37237
		14.3593	1.37332
		14.526	1.37613
		14.6927	1.36735
		14.8593	1.37911
		15.026	1.3814
		15.1927	1.37985
		15.3593	1.38021
		15.526	1.37899
		15.6927
		15.8593
		16.026
		16.1927
		16.3593
		16.526
		16.6927
		16.8593
		17.026
		17.1927
		17.3593
		17.526
		17.6927
		17.8593
		18.026
		18.1927

## Sheet: Source Supplementary. Fig.7b
	Real-time imaging 4
		Source Supplementary. Fig.7b
	Time (min)		DAAO-TGCdh5	DAAO-TGTie2
	0.0111667		0.995649	0.977462
	0.177833		1.00413	0.955996
	0.3445		1.00174	0.938067
	0.511167		0.999259	1.03144
	0.677833		0.999947	1.07231
	0.844333		0.998754	1.05638
	1.011		1.00362	1.05612
	1.17767		1.00181	0.970811
	1.34433		0.998892	0.916708
	1.511		0.999577	1.02048
	1.67767		0.99838	1.1207
	1.84433		1.00101	0.973914
	2.011		0.992599	0.866679
	2.17767		0.996565	1.07405
	2.34433		0.998446	0.920937
	2.511		1.00078	1.02274
	2.67767		1.00144	0.997186
	2.84433		1.00999	0.91283
	3.011		1.01562	1.00484
	3.17767		1.08704	1.04595
	3.34433		1.20106	1.04352
	3.511		1.32372	0.957352
	3.67767		1.47052	1.05537
	3.84433		1.58604	1.00438
	4.011		1.70965	1.01405
	4.17767		1.77918	1.01509
	4.34433		1.8654	1.0514
	4.511		1.93786	1.04395
	4.67767		2.0439	1.25174
	4.84433		2.12391	1.01835
	5.011		2.16099	0.953211
	5.17767		2.2202	1.10408
	5.34433		2.31392	0.96989
	5.511		2.33001	1.02781
	5.67767		2.41844	1.11488
	5.84433		2.41467	1.12616
	6.011		2.48806	1.15919
	6.17767		2.53532	1.08282
	6.34433		2.62165	1.08838
	6.511		2.63501	1.12078
	6.67767		2.66166	1.02624
	6.84433		2.67684	1.02168
	7.011		2.72699	1.03301
	7.17767		2.74894	1.07603
	7.34433		2.78833	1.14085
	7.511		2.84591	0.975621
	7.67767		2.85718	0.9809
	7.84433		2.88731	1.02906
	8.011		2.89473	1.01996
	8.17767		3.00482	1.1609
	8.34433		2.99582	1.14408
	8.511		3.00393	1.1111
	8.67767		3.00254	1.00448
	8.84433		3.03532	1.08357
	9.011		3.10853	1.25237
	9.17767		3.10362	0.996111
	9.34433		3.13239	1.10677
	9.511		3.1456	1.1863
	9.67767		3.20498	1.09624
	9.84433		3.1734	0.953379
	10.011		3.25314	1.18794
	10.1777		3.23799	1.06367
	10.3443		3.26269	1.15343
	10.511		3.2588	1.02645
	10.6777		3.26287	1.07851
	10.8443		3.3119	1.06201
	11.011		3.30709	1.19523
	11.1777		3.32378	1.15099
	11.3443		3.36337	1.22961
	11.511		3.35995	1.01108
	11.6777		3.41318	1.09946
	11.8443		3.4228	1.05729
	12.011		3.43676	1.12574
	12.1777		3.44286	1.15649
	12.3443		3.3847	1.15651
	12.511		3.4227	1.13739
	12.6777		3.40267	1.2192
	12.8443		3.39633	1.171
	13.011		3.40665	1.01276
	13.1777		3.37902	1.15061
	13.3443		3.39935	1.19393
	13.511		3.37442	1.13319
	13.6777		3.41905	1.03979
	13.8443		3.38195	1.092
	14.011		3.35875	0.972216
	14.1777		3.41696	1.16128
	14.3443		3.36267	1.13144
	14.511		3.36163	1.32858
	14.6777		3.30728	0.951502
	14.8443		3.97393	1.02836
	15.011		4.00181	0.996462
	15.1777		3.90923	1.12057
	15.3443		3.79153	1.20182
	15.511		3.73558	1.18017
	15.6777		3.68948	1.1952
	15.8443		3.64008	1.30447
	16.011		3.60206	1.2477
	16.1777		3.55293	0.998409
	16.3443		3.5205	1.18457
	16.511		3.48414	1.26076
